# Supplementary material for: Significant Surface Spin Effects and Exchange Bias in Iron Oxide-Based Hollow Magnetic Nanoparticles
Source: Nanomaterials (Basel). 2022 Jan 28;12(3):456. doi: 10.3390/nano12030456 (PMC8838860; doi:10.3390/nano12030456)
Supplement: Supplementary file 1 [file nanomaterials-12-00456-s001.zip]

Archive with 1 entries (1 files):
- nanomaterials-1473724-supplementary.pdf
